# Supplementary material for: Chimeric synthetic reference standards enable cross-validation of positive and negative controls in SARS-CoV-2 molecular tests
Source: Sci Rep. 2021 Jan 29;11:2636. doi: 10.1038/s41598-021-81760-0 (PMC7846570; doi:10.1038/s41598-021-81760-0)
Supplement: Supplementary file 1 — Supplementary Tables. [file 41598_2021_81760_MOESM1_ESM.xlsx]

## Sheet: Table1
WHO endorsed real-time RT-PCR prime/probe sets per country.
Country	Type	Target	Sequence	Name	Chrom	Start	End	Strand
China	Forward primer	ORF1ab	CCCTGTGGGTTTTACACTTAA	CN-CDC_primer1	NC_045512v2	13341	13362	+
China	Reverse primer	ORF1ab	ACGATTGTGCATCAGCTGA	CN-CDC_primer2	NC_045512v2	13441	13460	-
China	Probe	ORF1ab	FAM-CCGTCTGCGGTATGTGGAAAGGTTATGG-BHQ1	CN-CDC_primer3	NC_045512v2	13376	13404	+
China	Forward primer	N	GGGGAACTTCTCCTGCTAGAAT	CN-CDC_primer4	NC_045512v2	28880	28902	+
China	Reverse primer	N	CAGACATTTTGCTCTCAAGCTG	CN-CDC_primer5	NC_045512v2	28957	28979	-
China	Probe	N	FAM-TTGCTGCTGCTTGACAGATT-TAMRA	CN-CDC_primer6	NC_045512v2	28933	28953	+
France	Forward primer	RdRp (IP2)	ATGAGCTTAGTCCTGTTG	FR-Pasteur_nCoV_IP2-12669Fw	NC_045512v2	12689	12707	+
France	Reverse primer	RdRp (IP2)	CTCCCTTTGTTGTGTTGT	FR-Pasteur_nCoV_IP2-12759Rv	NC_045512v2	12779	12797	-
France	Probe	RdRp (IP2)	AGATGTCTTGTGCTGCCGGTA-Hex-BHQ-1	FR-Pasteur_nCoV_IP2-12696bProbe(+)-	NC_045512v2	12716	12737	+
France	Forward primer	RdRp (IP4)	GGTAACTGGTATGATTTCG	FR-Pasteur_nCoV_IP4-14059Fw	NC_045512v2	14079	14098	+
France	Reverse primer	RdRp (IP4)	CTGGTCAAGGTTAATATAGG	FR-Pasteur_nCoV_IP4-14146Rv	NC_045512v2	14079	14098	+
France	Probe	RdRp (IP4)	TCATACAAACCACGCCAGG-Fam-BHQ-1	FR-Pasteur_nCoV_IP4-14084Probe(+)	NC_045512v2	14104	14123	+
United States	Forward primer	N1	GACCCCAAAATCAGCGAAAT	US-CDC_2019-nCoV_N1-F	NC_045512v2	28286	28306	+
United States	Reverse primer	N1	TCTGGTTACTGCCAGTTGAATCTG	US-CDC_2019-nCoV_N1-R	NC_045512v2	28334	28358	-
United States	Probe	N1	FAM-ACCCCGCATTACGTTTGGTGGACC-BHQ1	US-CDC_2019-nCoV_N1-P	NC_045512v2	28308	28332	+
United States	Forward primer	N2	TTACAAACATTGGCCGCAAA	US-CDC_2019-nCoV_N2-F	NC_045512v2	29163	29183	+
United States	Reverse primer	N2	GCGCGACATTCCGAAGAA	US-CDC_2019-nCoV_N2-R	NC_045512v2	29212	29230	-
United States	Probe	N2	FAM-ACAATTTGCCCCCAGCGCTTCAG-BHQ1	US-CDC_2019-nCoV_N2-P	NC_045512v2	29187	29210	+
United States	Forward primer	N3	GGGAGCCTTGAATACACCAAAA	US-CDC-EXCL_2019-nCoV_N3-F	NC_045512v2	28680	28702	+
United States	Reverse primer	N3	TGTAGCACGATTGCAGCATTG	US-CDC-EXCL_2019-nCoV_N3-R	NC_045512v2	28731	28752	-
United States	Probe	N3	FAM-AYCACATTGGCACCCGCAATCCTG-BHQ1	US-CDC-EXCL_2019-nCoV_N3-P	NC_045512v2	28703	28727	+
United States	Forward primer	RP	AGATTTGGACCTGCGAGCG	US-CDC-Control_RP-F	NC_045512v2	92631757	92631776	+
United States	Reverse primer	RP	GAGCGGCTGTCTCCACAAGT	US-CDC-Control_RP-R	NC_045512v2	92631802	92631822	-
United States	Probe	RP	FAM–TTCTGACCTGAAGGCTCTGCGCG–BHQ-1	US-CDC-Control_RP-P	NC_045512v2	92631778	92631801	+
Germany	Forward primer	RdRp	GTGARATGGTCATGTGTGGCGG	EU-Drosten_RdRP_SARSr-F	NC_045512v2	15430	15452	+
Germany	Reverse primer	RdRp	CARATGTTAAASACACTATTAGCATA	EU-Drosten_RdRP_SARSr-R	NC_045512v2	15504	15530	-
Germany	Probe 1	RdRp	FAM-CAGGTGGAACCTCATCAGGAGATGC-BBQ	EU-Drosten_RdRP_SARSr-P1-	NC_045512v2	15468	15494	+
Germany	Probe 2	RdRp	FAM-CCAGGTGGWACRTCATCMGGTGATGC-BBQ	EU-Drosten_RdRP_SARSr-P2	NC_045512v2	15469	15494	+
Germany	Forward primer	E	ACAGGTACGTTAATAGTTAATAGCGT	EU-Drosten_E_Sarbeco_F	NC_045512v2	26268	26294	+
Germany	Reverse primer	E	ATATTGCAGCAGTACGCACACA	EU-Drosten_E_Sarbeco_R	NC_045512v2	26359	26381	-
Germany	Probe	E	FAM-ACACTAGCCATCCTTACTGCGCTTCG-BBQ	EU-Drosten_E_Sarbeco_P1-	NC_045512v2	26331	26357	+
Hong Kong	Forward primer	ORF1b-nsp14	TGGGGYTTTACRGGTAACCT	HKU-ORF1b-nsp14F	NC_045512v2	18777	18797	+
Hong Kong	Reverse primer	ORF1b-nsp14	AACRCGCTTAACAAAGCACTC	HKU--ORF1b-nsp14R	NC_045512v2	18888	18909	-
Hong Kong	Probe	ORF1b-nsp14	FAM-TAGTTGTGATGCWATCATGACTAG-TAMRA	HKU-ORF1b-nsp141P	NC_045512v2	18848	18872	+
Hong Kong	Forward primer	N	TAATCAGACAAGGAACTGATTA	HKU-NF	NC_045512v2	29144	29166	+
Hong Kong	Reverse primer	N	CGAAGGTGTGACTTCCATG	HKU-NR	NC_045512v2	29235	29254	-
Hong Kong	Probe	N	FAM-GCAAATTGTGCAATTTGCGG-TAMRA	HKU-NP	NC_045512v2	29176	29196	-
Thailand	Forward primer	N	CGTTTGGTGGACCCTCAGAT	WH-NIC-N-F-	NC_045512v2	28319	28339	+
Thailand	Reverse primer	N	CCCCACTGCGTTCTCCATT	WH-NIC-N-R-	NC_045512v2	28357	28376	-
Thailand	Probe	N	FAM-CAACTGGCAGTAACCA-BQH1	WH-NIC-N-P-	NC_045512v2	28340	28356	+

## Sheet: Table2
Standard A
Feature	Sequence
T7	TAATACGACTCACTATAG
Header	GCCTGGTTTCAGGAGTGCGGGGACCCGGGATGGAAAGCGTTAGTCTCTGGAGGGGCGTTGCATCCTGAGATATGGGAAACCACGACGCAAAGTTGCCAG
Thailand_CDC_2019-nCoV_N1	AAACGAACAAACTAAAATGTCTGATAATGGACCCCAAAATCAGCGAAATGCACCCCGCATTACGTTTGGTGGACCCTCAGATTCAACTGGCAGTAACCAGAATGGAGAACGCAGTGGGGCGCGATCAAAACAACGTCGGCCCCAAGGTT
French_nCoV_IP2	GGCCAATTCTGCTGTCAAATTACAGAATAATGAGCTTAGTCCTGTTGCACTACGACAGATGTCTTGTGCTGCCGGTACTACACAAACTGCTTGCACTGATGACAATGCGTTAGCTTACTACAACACAACAAAGGGAGGTAGGTTTGTACTTGCACTGTTATCCGATT
China_Target_1_ORF1ab	GTACAAATACCTACAACTTGTGCTAATGACCCTGTGGGTTTTACACTTAAAAACACAGTCTGTACCGTCTGCGGTATGTGGAAAGGTTATGGCTGTAGTTGTGATCAACTCCGCGAACCCATGCTTCAGTCAGCTGATGCACAATCGTTTTTAAACGGGTTTGCGGTGTAAGTGCAGC
CDC_2019-nCoV_N3	AAAGACGGCATCATATGGGTTGCAACTGAGGGAGCCTTGAATACACCAAAAGATCACATTGGCACCCGCAATCCTGCTAACAATGCTGCAATCGTGCTACAACTTCCTCAAGGAACAACATTGCCAAAAGG
Berlin_French_nCoV_E_Sarbeco	AACTTATGTACTCATTCGTTTCGGAAGAGACAGGTACGTTAATAGTTAATAGCGTACTTCTTTTTCTTGCTTTCGTGGTATTCTTGCTAGTTACACTAGCCATCCTTACTGCGCTTCGATTGTGTGCGTACTGCTGCAATATTGTTAACGTGAGTCTTGTAAAACCTTCTTT
HKU-ORF1b-nsp14F	ATAATCCGTTTATGATTGATGTTCAACAATGGGGTTTTACAGGTAACCTACAAAGCAACCATGATCTGTATTGTCAAGTCCATGGTAATGCACATGTAGCTAGTTGTGATGCAATCATGACTAGGTGTCTAGCTGTCCACGAGTGCTTTGTTAAGCGTGTTGACTGGACTATTGAATATCCTATAATTGGT
2019-nCoV_N1-F	GACCCCAAAATCAGCGAAAT
2019-nCoV_N1-R	TCTGGTTACTGCCAGTTGAATCTG
2019-nCoV_N1-P	ACCCCGCATTACGTTTGGTGGACC
2019-nCoV_N3-F	GGGAGCCTTGAATACACCAAAA
2019-nCoV_N3-R	TGTAGCACGATTGCAGCATTG
2019-nCoV_N3-P	AYCACATTGGCACCCGCAATCCTG
Footer	CATGAGAACTCAAATGGCATAGGCGAAAGGGAGAAAGGTGCCCTTATCAAGGAATGGGCCGCCAATTTAGCTGCGCTCTACCGGACAACTGTGCGATCG
polyA	AAAAAAAAAAAAAAAAAAAAAAAAAAAAAA
Standard A - Full Sequence	TAATACGACTCACTATAGGCCTGGTTTCAGGAGTGCGGGGACCCGGGATGGAAAGCGTTAGTCTCTGGAGGGGCGTTGCATCCTGAGATATGGGAAACCACGACGCAAAGTTGCCAGAAACGAACAAACTAAAATGTCTGATAATGGACCCCAAAATCAGCGAAATGCACCCCGCATTACGTTTGGTGGACCCTCAGATTCAACTGGCAGTAACCAGAATGGAGAACGCAGTGGGGCGCGATCAAAACAACGTCGGCCCCAAGGTTGGCCAATTCTGCTGTCAAATTACAGAATAATGAGCTTAGTCCTGTTGCACTACGACAGATGTCTTGTGCTGCCGGTACTACACAAACTGCTTGCACTGATGACAATGCGTTAGCTTACTACAACACAACAAAG…
Standard B
Feature	Sequence
T7	TAATACGACTCACTATAG
Header	CAGGGTGAGACTATCTACTCCCCCGTAATGCTGCGAGCAACCCGTTCAACGGTGATAGTAGAGTTTCCTGGTTAATTGTAGTCTGTTATAGAATAGTGT
CDC_2019-nCoV_N2_HKU	AACCCAAGGAAATTTTGGGGACCAGGAACTAATCAGACAAGGAACTGATTACAAACATTGGCCGCAAATTGCACAATTTGCCCCCAGCGCTTCAGCGTTCTTCGGAATGTCGCGCATTGGCATGGAAGTCACACCTTCGGGAACGTGGTTGACCTACACAGGTGCCATC
French_nCoV_IP4	TACTGACATTAGATAATCAAGATCTCAATGGTAACTGGTATGATTTCGGTGATTTCATACAAACCACGCCAGGTAGTGGAGTTCCTGTTGTAGATTCTTATTATTCATTGTTAATGCCTATATTAACCTTGACCAGGGCTTTAACTGCAGAGTCACATGTTGACAC
China_Target_N	TTCAAGAAATTCAACTCCAGGCAGCAGTAGGGGAACTTCTCCTGCTAGAATGGCTGGCAATGGCGGTGATGCTGCTCTTGCTTTGCTGCTGCTTGACAGATTGAACCAGCTTGAGAGCAAAATGTCTGGTAAAGGCCAACAACAACAAGGCCAAACTG
CDC RNaseP	TCATGGGACTTCAGCATGGCGGTGTTTGCAGATTTGGACCTGCGAGCGGGTTCTGACCTGAAGGCTCTGCGCGGACTTGTGGAGACAGCCGCTCACCGTGAGTTGCCCCGGCTTCGCGCCTGGC
Berlin_RdRP_SARSr	ATTAGCTAATGAGTGTGCTCAAGTATTGAGTGAAATGGTCATGTGTGGCGGTTCACTATATGTTAAACCAGGTGGAACCTCATCAGGAGATGCCACAACTGCTTATGCTAATAGTGTTTTTAACATTTGTCAAGCTGTCACGGCCAATGTTAATGCACT
Footer	CATGAGAACTCAAATGGCATAGGCGAAAGGGAGAAAGGTGCCCTTATCAAGGAATGGGCCGCCAATTTAGCTGCGCTCTACCGGACAACTGTGCGATCG
polyA	AAAAAAAAAAAAAAAAAAAAAAAAAAAAAA
2019-nCoV_N2-F	TTACAAACATTGGCCGCAAA
2019-nCoV_N2-R	GCGCGACATTCCGAAGAA
2019-nCoV_N2-P	ACAATTTGCCCCCAGCGCTTCAG
RP-F	AGATTTGGACCTGCGAGCG
RP-R	GAGCGGCTGTCTCCACAAGT
RP-P	TTCTGACCTGAAGGCTCTGCGCG
Standard B - Full Sequence	TAATACGACTCACTATAGCAGGGTGAGACTATCTACTCCCCCGTAATGCTGCGAGCAACCCGTTCAACGGTGATAGTAGAGTTTCCTGGTTAATTGTAGTCTGTTATAGAATAGTGTAACCCAAGGAAATTTTGGGGACCAGGAACTAATCAGACAAGGAACTGATTACAAACATTGGCCGCAAATTGCACAATTTGCCCCCAGCGCTTCAGCGTTCTTCGGAATGTCGCGCATTGGCATGGAAGTCACACCTTCGGGAACGTGGTTGACCTACACAGGTGCCATCTACTGACATTAGATAATCAAGATCTCAATGGTAACTGGTATGATTTCGGTGATTTCATACAAACCACGCCAGGTAGTGGAGTTCCTGTTGTAGATTCTTATTATTCATTGTTA…
